# Supplementary material for: Enzalutamide Induces Apoptotic Insults to Human Drug-Resistant and -Sensitive Glioblastoma Cells via an Intrinsic Bax-Mitochondrion-Cytochrome C Caspase Cascade Activation Pathway
Source: Molecules. 2022 Oct 7;27(19):6666. doi: 10.3390/molecules27196666 (PMC9572438; doi:10.3390/molecules27196666)
Supplement: Supplementary file 1 [file molecules-27-06666-s001.zip]

Archive with 1 entries (1 files):
- molecules-1886747-supplementary.pdf
